# Supplementary material for: Hybrid Carbohydrate–Lipid Nanocarriers: In Vitro Efficacy Gene-Rated by Association of UV-Absorbers and Raspberry Polyphenols Rich-Fraction
Source: Pharmaceuticals (Basel). 2024 Dec 26;18(1):16. doi: 10.3390/ph18010016 (PMC11769146; doi:10.3390/ph18010016)
Supplement: Supplementary file 1 [file pharmaceuticals-18-00016-s001.zip]

Archive with 1 entries (1 files):
- pharmaceuticals-3379845-supplementary.pdf
